# Supplementary material for: Functional MgAl LDH@SiO2 Composites: Controlled Fluoride Delivery in Dentistry
Source: Molecules. 2026 Jun 22;31(12):2180. doi: 10.3390/molecules31122180 (PMC13304669; doi:10.3390/molecules31122180)
Supplement: Supplementary file 1 [file molecules-31-02180-s001.zip]

Archive with 1 entries (1 files):
- molecules-4333616-supplementary.pdf
